# Supplementary material for: Changes in Domestic Energy and Water Usage during the UK COVID-19 Lockdown Using High-Resolution Temporal Data
Source: Int J Environ Res Public Health. 2021 Jun 25;18(13):6818. doi: 10.3390/ijerph18136818 (PMC8297134; doi:10.3390/ijerph18136818)
Supplement: Supplementary file 1 [file ijerph-18-06818-s001.zip]

Archive with 1 entries (1 files):
- ijerph-1241165-supplementary.pdf
